# Supplementary material for: Genetic Contribution to Initial and Progressive Alcohol Intake Among Recombinant Inbred Strains of Mice
Source: Front Genet. 2018 Sep 25;9:370. doi: 10.3389/fgene.2018.00370 (PMC6167410; doi:10.3389/fgene.2018.00370)
Supplement: TABLE S1 — Strain and replicate summary. [file Table_1.XLSX]

## Sheet: Sheet1
Supplemental Table 1. Strain and replicate summary.
Strain	N
BXD100	10
BXD101	16
BXD102	2
BXD24	13
BXD32	13
BXD34	2
BXD40	15
BXD43	12
BXD44	12
BXD45	1
BXD48	15
BXD48a	10
BXD49	3
BXD50	4
BXD51	14
BXD55	4
BXD60	11
BXD61	4
BXD62	11
BXD63	10
BXD65	12
BXD65b	13
BXD66	11
BXD68	5
BXD69	11
BXD70	12
BXD71	12
BXD73	2
BXD73a	9
BXD73b	13
BXD75	10
BXD77	10
BXD78	5
BXD79	11
BXD83	10
BXD86	6
BXD87	5
BXD90	11
BXD98	1
C57BL/6J	16
DBA/2J	4
