# Supplementary material for: Genetic Contribution to Initial and Progressive Alcohol Intake Among Recombinant Inbred Strains of Mice
Source: Front Genet. 2018 Sep 25;9:370. doi: 10.3389/fgene.2018.00370 (PMC6167410; doi:10.3389/fgene.2018.00370)
Supplement: TABLE S3 — Candidate genes located within QTL confidence intervals. [file Table_3.xlsx]

## Sheet: STable3
Supplemental Table 3
Locus:	Q2	Q4	Q6	Q8	Q12	Q15
CI:	Chr2:9000000-34000000 Mb	Chr4:151000000-155000000 Mb	Chr6:89000000-93600000 Mb	Chr8:86400000-95700000 Mb	Chr12:9800000-15800000 Mb	Chr15:58000000-68000000 Mb
Number of Genes:	325	51	54	93	25	54
	0610009E02Rik	5930403L14Rik	1810044D09Rik	1700096P03Rik	4921511I17Rik	1700012I11Rik
	1700007K13Rik	A430005L14Rik	4930471M09Rik	4930488L21Rik	4930448C13Rik	1700065I16Rik
	1700061F12Rik	Acot7	4930512J16Rik	4933402J07Rik	4930511A02Rik	4933412E24Rik
	1700084E18Rik	Actrt2	4930590J08Rik	9330175E14Rik	7420701I03Rik	9130401M01Rik
	4921504E06Rik	Ajap1	4933427D06Rik	Abcc12	9530020I12Rik	9930014A18Rik
	4930412O13Rik	Arhgef16	9530026P05Rik	Adcy7	Ddx1	A1bg
	4930426L09Rik	BC039966	Adamts9	Adgrg1	Fam49a	Adcy8
	4930447M23Rik	Camta1	Aldh1l1	Adgrg3	Fam84a	Anxa13
	4930515L03Rik	Ccdc27	BC048671	Adgrg5	Gen1	Asap1
	4931423N10Rik	Cep104	Ccdc174	Aktip	Gm16497	Atad2
	6530402F18Rik	Chd5	Cfap100	Amfr	Gm34637	D030024E09Rik
	8030442B05Rik	Dffb	Chchd4	Arl2bp	Gm35725	Efr3a
	9230102O04Rik	Dnajc11	Chchd6	Bbs2	Gm38407	Fam49b
	A930004D18Rik	Espn	Chst13	Brd7	Kcns3	Fam83a
	AA543186	Fam213b	Fbln2	Capns2	Mir7675	Fam84b
	Abca2	Gm13090	Fgd5	Cbln1	Msgn1	Fam91a1
	Abi1	Gm13112	Gm1965	Ccdc102a	Mycn	Fbxo32
	Abo	Gm13133	Gm839	Ccdc113	Nbas	Gm19510
	Acbd5	Gm833	Grip2	Ccl17	Nt5c1b	Gm20740
	Adamts13	Gpr153	Hdac11	Ccl22	Rad51ap2	Gsdmc
	Adamtsl2	Hes2	Iqsec1	Ces1a	Rdh14	Gsdmc2
	Agpat2	Hes3	Klf15	Ces1b	Smc6	Gsdmc3
	Ak8	Hes5	Lsm3	Ces1c	Trib2	Gsdmc4
	Anapc2	Icmt	Mrps25	Ces1d	Tubb2a-ps2	Gsdmcl-ps
	Ankrd16	Kcnab2	Nr2c2	Ces1e	Vsnl1	Gsdmcl1
	Apbb1ip	Klhl21	Nup210	Ces1f		Gsdmcl2
	Arhgap21	Lrrc47	Plxna1	Ces1g		H2afy3
	Arl5b	Megf6	Prickle2	Ces5a		Hhla1
	Armc3	Mmel1	Rbsn	Cfap20		Kcnq3
	Arrdc1	Nol9	Slc41a3	Chd9		Klhl38
	Atp5c1	Nphp4	Slc6a6	Ciapin1		Lrrc6
	Barhl1	Pank4	Tmem43	Cnep1r1		Mtss1
	Bmi1	Per3	Trh	Cngb1		Myc
	Bmyc	Phf13	Txnrd3	Coq9		Ndrg1
	Brd3	Plch2	Uroc1	Cpne2		Ndufb9
	Brd3os	Plekhg5	V1ra8	Crnde		Nsmce2
	C1ql3	Prdm16	Vmn1r40	Csnk2a2		Oc90
	C8g	Rnf207	Vmn1r41	Cx3cl1		Phf20l1
	Cacfd1	Rpl22	Vmn1r42	Cyld		Pvt1
	Cacna1b	Smim1	Vmn1r43	Dok4		Rnf139
	Cacnb2	Tas1r1	Vmn1r44	Drc7		Sla
	Camsap1	Thap3	Vmn1r45	Fam192a		Sqle
	Card9	Tnfrsf14	Vmn1r46	Fto		St3gal1
	Carlr	Tnfrsf25	Vmn1r47	Gins3		Tatdn1
	Ccdc183	Tprgl	Vmn1r48	Gm10637		Tg
	Ccdc187	Trp73	Vmn1r49	Gm10638		Tmem65
	Cel	Ttc34	Vmn1r50	Gm2694		Tmem71
	Cercam	Uts2	Vmn1r51	Gm2716		Trib1
	Cfap77	Vamp3	Vmn1r52	Gm30606		Trmt12
	Clic3	Wrap73	Vmn1r53	Gnao1		Washc5
	Col5a1	Zbtb48	Vmn1r54	Heatr3		Wdyhv1
	Commd3		Wnt7a	Herpud1		Wisp1
	Coq4		Xpc	Irx3		Zfp572
	Cubn		Zxdc	Irx5		Zhx1
	Cysrt1			Irx6
	Dbh			Katnb1
	Dbhos			Kifc3
	Ddx31			Lonp2
	Dnajc1			Lpcat2
	Dnlz			Mir138-2
	Dolk			Mir7071
	Dolpp1			Mir7072
	Dph7			Mir8110
	Dpp7			Mmp15
	E030013I19Rik			Mmp2
	Edf1			Mt1
	Egfl7			Mt2
	Ehmt1			Mt3
	Endog			Mt4
	Enkur			N4bp1
	Entpd2			Nkd1
	Entpd8			Nlrc5
	Etl4			Nod2
	Fam163b			Nudt21
	Fam166a			Nup93
	Fam69b			Ogfod1
	Fbxo18			Papd5
	Fbxw5			Pllp
	Fcna			Polr2c
	Fcnb			Prss54
	Fut7			Rbl2
	Gad2			Rpgrip1l
	Gata3			Rspry1
	Gbgt1			Sall1
	Gfi1b			Siah1a
	Gle1			Slc12a3
	Glt6d1			Slc6a2
	Gm13262			Snx20
	Gm13293			Tepp
	Gm13315			Tox3
	Gm13375			Usb1
	Gm13539			Zfp319
	Gm13547			Zfp423
	Gm17762
	Gm25285
	Gm3230
	Gm3363
	Gm35978
	Gm39773
	Gm39774
	Gm996
	Gpr158
	Gpsm1
	Grin1
	Grin1os
	Gtf3c4
	Gtf3c5
	H2al2a
	Hacd1
	Hnmt
	Il15ra
	Il1f10
	Il1f5
	Il1f6
	Il1f8
	Il1f9
	Il1rn
	Il2ra
	Inpp5e
	Itga8
	Itih2
	Itih5
	Kcnt1
	Kin
	Kyat1
	Lcn10
	Lcn11
	Lcn12
	Lcn3
	Lcn4
	Lcn5
	Lcn6
	Lcn8
	Lcn9
	Lhx3
	Lrrc26
	Lrrc8a
	Malrd1
	Mamdc4
	Man1b1
	Mastl
	Med22
	Med27
	Miga2
	Mindy3
	Mir126a
	Mir126b
	Mir133c
	Mir219a-2
	Mir219b
	Mir297a-2
	Mir297a-3
	Mir297a-4
	Mir297b
	Mir3087
	Mir3088
	Mir3967
	Mir466
	Mir466b-1
	Mir466b-2
	Mir466b-3
	Mir466b-4
	Mir466b-5
	Mir466b-6
	Mir466b-7
	Mir466b-8
	Mir466c-1
	Mir466c-2
	Mir466e
	Mir466g
	Mir466l
	Mir466m
	Mir466n
	Mir467a-1
	Mir467a-10
	Mir467a-2
	Mir467a-3
	Mir467a-4
	Mir467a-5
	Mir467a-6
	Mir467a-7
	Mir467a-8
	Mir467a-9
	Mir467b
	Mir467c
	Mir467d
	Mir511
	Mir6419
	Mir669a-1
	Mir669a-2
	Mir669a-3
	Mir669b
	Mir669d
	Mir669d-2
	Mir669e
	Mir669f
	Mir669g
	Mir669h
	Mir669i
	Mir669j
	Mir669k
	Mir669l
	Mir669m-1
	Mir669m-2
	Mir669o
	Mir6996
	Mir6997
	Mir7578
	Mir7655
	Mir7664
	Mllt10
	Mrc1
	Mrpl41
	Mrps2
	Msrb2
	Mymk
	Myo3a
	Nacc2
	Ndor1
	Nebl
	Nelfb
	Notch1
	Noxa1
	Npdc1
	Nrarp
	Nsmf
	Nsun6
	Ntng2
	Nup188
	Nxph2
	Obp2a
	Obp2b
	Odf2
	Olfm1
	Otud1
	Pax8
	Paxx
	Pdss1
	Pfkfb3
	Phpt1
	Phyhd1
	Pip4k2a
	Pkn3
	Plxdc2
	Pmpca
	Pnpla7
	Ppp1r26
	Prkcq
	Psd4
	Pter
	Ptf1a
	Ptf1aos
	Ptgds
	Qsox2
	Rabl6
	Ralgds
	Rapgef1
	Rbm17
	Rexo4
	Rnf208
	Rnf224
	Rpl7a
	Rsu1
	Rxra
	Sapcd2
	Sardh
	Sdccag3
	Sec16a
	Set
	Setx
	Sfmbt2
	Sh3glb2
	Skida1
	Slc27a4
	Slc2a6
	Slc34a3
	Slc39a12
	Snapc4
	Snhg7
	Snora17
	Snora43
	Sohlh1
	Spaca9
	Spag6
	Spopl
	Spout1
	Sptan1
	Ssna1
	St8sia6
	Stam
	Stamos
	Stkld1
	Stpg3
	Surf1
	Surf2
	Surf4
	Surf6
	Taf3
	Tbc1d13
	Tbpl2
	Thnsl1
	Tmem141
	Tmem203
	Tmem210
	Tmem236
	Tmem250-ps
	Tor4a
	Tprn
	Traf2
	Trdmt1
	Trub2
	Tsc1
	Ttf1
	Tubb4b
	Uap1l1
	Ubac1
	Urm1
	Vav2
	Vim
	Wdr34
	Wdr5
	Yme1l1
	Zdhhc12
	Zer1
	Zmynd19
