# Supplementary material for: Genetic Contribution to Initial and Progressive Alcohol Intake Among Recombinant Inbred Strains of Mice
Source: Front Genet. 2018 Sep 25;9:370. doi: 10.3389/fgene.2018.00370 (PMC6167410; doi:10.3389/fgene.2018.00370)
Supplement: TABLE S4 — Candidate genes within QTL confidence intervals overlapped by higher impact sequence variants. [file Table_4.xlsx]

## Sheet: Sheet1
Supplemental Table 4
Locus:	Q2	Q4	Q6	Q8	Q12	Q15
CI:	Chr2:9000000-34000000 Mb	Chr4:151000000-155000000 Mb	Chr6:89000000-93600000 Mb	Chr8:86400000-95700000 Mb	Chr12:9800000-15800000 Mb	Chr15:58000000-68000000 Mb
Number of Genes:	60	16	13	36	4	4
	Abca2	Actrt2	Adamts9	Abcc12	Kcns3	Adcy8
	Ankrd16	Ajap1	Ccdc37	Adcy7	Nt5c1b	Tg
	Arhgap21	Camta1	Chchd6	Aktip	Rad51ap2	Ndrg1
	Armc3	Cep104	Fbln2	Capns2	Rpl36-ps3	Wisp1
	Arrdc1	Dnajc11	Fgd5	Ces1a
	C8g	Lrrc47	Grip2	Ces1b
	Cacna1b	Megf6	Nr2c2	Ces1c
	Camsap1	Pank4	Nup210	Chd9
	Ccbl1	Per3	Plxna1	Ciapin1
	Ccdc183	Plch2	Trh	Cnep1r1
	Clic3	Prdm16	Uroc1	Cngb1
	Dnajc1	Tnfrsf14	Vmn1r47	Coq9
	Dph7	Tprgl	Vmn1r53	Crnde
	Egfl7	Trp73		Cx3cl1
	Ehmt1	Ttc34		Cyld
	Entpd2	Zbtb48		Fto
	Etl4			Gins3
	Gad2			Gnao1
	Gpr158			Gpr114
	Itga8			Gpr97
	Kcnt1			Irx3
	Lcn11			Irx6
	Lcn12			Kifc3
	Lcn5			Lonp2
	Lhx3			Lpcat2
	Mrpl41			Mmp2
	Myo3a			Ndrg4
	Ndor1			Nlrc5
	Nebl			Nod2
	Ntng2			Rbl2
	Nup188			Rpgrip1l
	Odf2			Sall1
	Otud1			Slc6a2
	Pax8			Snx20
	Pdss1			Tox3
	Pfkfb3			Usb1
	Pip4k2a
	Pnpla7
	Ptgds
	Ptpla
	Qsox2
	Rabl6
	Rapgef1
	Rsu1
	Sec16a
	Skida1
	Slc34a3
	Snapc4
	Snhg7
	Spopl
	Stam
	Surf1
	Surf4
	Tbc1d13
	Tbpl2
	Tprn
	Trdmt1
	Tsc1
	Uap1l1
	Vav2
