# Supplementary material for: Genetic Contribution to Initial and Progressive Alcohol Intake Among Recombinant Inbred Strains of Mice
Source: Front Genet. 2018 Sep 25;9:370. doi: 10.3389/fgene.2018.00370 (PMC6167410; doi:10.3389/fgene.2018.00370)
Supplement: TABLE S6 — BXD trait correlations. [file Table_6.XLSX]

## Sheet: Sheet1
Supplemental Table 6. BXD Trait Correlations.
Record	Trait Class	Phenotype	Contributing Authors	Year	Pubmed Id	Max LRS	Max LOD	Max LRS Location (Chr: Mb)	Pearson R	p-value	N
11946	Behavior	Central nervous system, behavior: Depression assay, immobility using a tail suspension test (TST) for males and females [sec below threshold movement level]	Philip VM, Ansah TA, Blaha CD, Cook MN, Hamre KM, Lariviere WR, Matthews DB, Mittleman G, Goldowitz D, Chesler EJ	2010	19958391	16.1	3.49241	Chr2: 139.724059	-0.752901	0.00329424	12
19306	Behavior	Central nervous system, behavior, social interaction: Social approach preference assayed using 3-chamber paradigm, time spent in chamber containing an unfamiliar mouse minus time spent in chamber without a mouse (empty cup) (non-winsorized values) [differ	Knoll AT, Jiang K, and Levitt P	2017	29052939	14.8	3.21041	Chr13: 115.929261	-0.588362	0.000941068	27
19307	Behavior	Central nervous system, behavior, social interaction: Social approach preference assayed using 3-chamber paradigm, time spent sniffing a wire cup containing a stimulus mouse minus time spent sniffing an empty wire cup (non-winsorized values) [difference s	Knoll AT, Jiang K, and Levitt P	2017	29052939	10	2.1692	Chr10: 24.000000	-0.556899	0.00208285	27
12397	Behavior	Central nervous system, behavior: Anxiety assay, saline treated (0.18 ml/kg ip, NOS group), time in open quadrants only during last 5 min of test using an elevated zero maze for 60- to 120-day-old females [%]	Melloni Cook, Lu Lu, Rob Williams	2009	NA	14.1	3.05857	Chr16: 29.162023	-0.457623	0.00345212	38
19313	Behavior	Central nervous system, behavior, locomotor activity: Side-chamber entries during the 10-min social approach session in the 3-chamber social interaction task in adult males (non-winsorized values) [number].	Knoll AT, Jiang K, and Levitt P	2017	29052939	14.8	3.21041	ChrX: 133.524741	0.605787	0.000581163	27
17448	Blood and brain chemistry, and hematology	Central nervous system, endocrinology, blood chemistry: Air control response, 3a,5a-tetrahydroprogesterone (3a,5a-THP or allopregnanolone) in plasma 72 h after the 5th cycle of chronic intermittent ethanol in 16 to 18 week-old males (2010-2014-2015 data c	Porcu P, Morrow AL	2015	NA	12.3	2.66811	Chr12: 70.753663	-0.705097	0.00237144	15
17305	Blood and brain chemistry, and hematology	Central nervous system, endocrinology, blood chemistry: Air control response, 3a,5a-tetrahydroprogesterone (3a,5a-THP or allopregnanolone) in plasma 72 h after the 5th cycle of chronic intermittent air control in 16 to 18 week-old males and/or females (20	Porcu P, Morrow AL	2015	NA	9	1.95228	Chr4: 16.430885	-0.675248	0.0030991	16
17306	Blood and brain chemistry, and hematology	Central nervous system, endocrinology, blood chemistry: chronic intermittent ethanol response, 3a,5a-tetrahydroprogesterone (3a,5a-THP or allopregnanolone) in plasma 72 h after the 5th cycle of chronic intermittent ethanol in 16 to 18 week-old males and/o	Porcu, P Morrow, AL	2015	NA	12.4	2.6898	Chr3: 139.469112	-0.66504	0.00384115	16
16855	Blood and brain chemistry, and hematology	Blood chemistry, metabolism, metabolite: Sphingomyelin (d16:1) levels measured by HPLC in pooled plasma after overnight fasting in males at 29 weeks of age on a normal chow diet (Harlan 2918, 6% kCal/fat) [nmol/ml]	Argmann CA, Mirzaian M, Ghauharali-van der Vlugt JMM, Williams EG, Andreux P, Houten SM, Houtkooper R, Auwerx J, Verhoeven AJ, Aerts JM	2014	NA	9.5	2.06074	Chr15: 70.547128	-0.559723	0.00126074	29
16852	Blood and brain chemistry, and hematology	Blood chemistry, metabolism, metabolite: Sphingomyelin (d16:0) levels measured by HPLC in pooled plasma after overnight fasting in males at 29 weeks of age on a normal chow diet (Harlan 2918, 6% kCal/fat) [nmol/ml]	Argmann CA, Mirzaian M, Ghauharali-van der Vlugt JMM, Williams EG, Andreux P, Houten SM, Houtkooper R, Auwerx J, Verhoeven AJ, Aerts JM	2014	NA	15.8	3.42733	Chr7: 45.140566	-0.546308	0.00144365	30
16850	Blood and brain chemistry, and hematology	Blood chemistry, metabolism, metabolite: Sphingomyelin (d16:0) levels measured by HPLC in pooled plasma after overnight fasting in males at 29 weeks of age (combined data for chow and high fat diets) [nmol/ml]	Argmann CA, Mirzaian M, Ghauharali-van der Vlugt JMM, Williams EG, Andreux P, Houten SM, Houtkooper R, Auwerx J, Verhoeven AJ, Aerts JM	2014	NA	8.6	1.86551	ChrX: 64.161107	-0.542845	0.00157663	30
17932	Blood and brain chemistry, and hematology	Hematology: Basophils at 29 weeks of age, high fat diet (60% kCal/fat HarlanTD.06414), males [10^3/uL] (EPFL LISP3 Cohort)	Williams EG, Wu Y, Jha P, Dubuis S, Blattmann P, Argmann CA, Houten SM, Amariuta T, Wolski W, Zamboni N, Aebersold R, Auwerx J	2016	27284200	5.8	1.25813	Chr18: 65.529336	0.533355	0.00433542	26
19550	Blood and brain chemistry, and hematology	PlasmaLipidomics: Palmitoleic acid_HFD having side chain FA composition [FA(16:1)] belonging to the lipid class fatty acid (FA), measured by MS [R.U.(AUC)] in overnight fasted male mice at 29 weeks of age. Mice were on high fat diet (60% kCal/fat HarlanTD	Jha P, McDevitt MT, Halilbasic E, Williams EG, Quiros PM, Gariani K, Sleiman MB, Gupta R, Ulbrich A, Jochem A, Coon JJ, Trauner M, Auwerx J, Pagliarini DJ	2018	NA	8.6	1.86551	Chr19: 10.670548	0.619668	0.00375713	19
12735	Blood and brain chemistry, and hematology	Central nervous system, pharmacology, endocrinology: 3alpha,5alpha-tetrahydroprogesterone (THP, allopregnanolone) level in the olfactory bulb and tubercle 6 hrs after saline injection, afternoon sample collection (control for dexamethasone injection) [pg/	Porcu P, O'Buckley TK, Song SC, Harenza JL, Lu L, Wang X, Williams RW, Miles MF, Morrow AL	2011	21494628	10.2	2.21258	Chr11: 111.500000	0.895478	0.000386545	9
11882	Drug Response	Central nervous system, pharmacology, behavior: Morphine response (50 mg/kg ip), vertical activity (rears) from 150-165 min after injection in an activity chamber for males and females [n beam breaks]	Philip VM, Ansah TA, Blaha CD, Cook MN, Hamre KM, Lariviere WR, Matthews DB, Mittleman G, Goldowitz D, Chesler EJ	2010	19958391	16.1	3.49241	Chr16: 28.041680	0.473633	0.00481181	33
11626	Drug Response	Central nervous system, pharmacology, behavior: Morphine response (50 mg/kg ip), vertical activity (rears) from 165-180 min after injection in an activity chamber for females [n beam breaks]	Philip VM, Ansah TA, Blaha CD, Cook MN, Hamre KM, Lariviere WR, Matthews DB, Mittleman G, Goldowitz D, Chesler EJ	2010	19958391	16.5	3.57918	Chr16: 28.041680	0.477939	0.00437398	33
11854	Drug Response	Central nervous system, pharmacology, behavior: Morphine response (50 mg/kg ip), vertical activity (rears) from 0-180 min (total activity over 3 hour test) after injection in an activity chamber for males and females [n beam breaks]	Philip VM, Ansah TA, Blaha CD, Cook MN, Hamre KM, Lariviere WR, Matthews DB, Mittleman G, Goldowitz D, Chesler EJ	2010	19958391	21.3	4.62039	Chr10: 9.091867	0.482822	0.00391885	33
11886	Drug Response	Central nervous system, pharmacology, behavior: Morphine response (50 mg/kg ip), vertical activity (rears) from 45-60 min after injection in an activity chamber for males and females [n beam breaks]	Philip VM, Ansah TA, Blaha CD, Cook MN, Hamre KM, Lariviere WR, Matthews DB, Mittleman G, Goldowitz D, Chesler EJ	2010	19958391	30.4	6.59436	Chr10: 5.737023	0.487462	0.00352446	33
11369	Drug Response	Central nervous system, pharmacology, behavior: Morphine response (50 mg/kg ip), vertical activity (rears) from 165-180 min after injection in an activity chamber for males [n beam breaks]	Philip VM, Ansah TA, Blaha CD, Cook MN, Hamre KM, Lariviere WR, Matthews DB, Mittleman G, Goldowitz D, Chesler EJ	2010	19958391	14.9	3.2321	Chr16: 28.041680	0.490913	0.00381283	32
11887	Drug Response	Central nervous system, pharmacology, behavior: Morphine response (50 mg/kg ip), vertical activity (rears) from 60-75 min after injection in an activity chamber for males and females [n beam breaks]	Philip VM, Ansah TA, Blaha CD, Cook MN, Hamre KM, Lariviere WR, Matthews DB, Mittleman G, Goldowitz D, Chesler EJ	2010	19958391	25	5.42299	Chr10: 3.180582	0.493715	0.0030469	33
11883	Drug Response	Central nervous system, pharmacology, behavior: Morphine response (50 mg/kg ip), vertical activity (rears) from 165-180 min after injection in an activity chamber for males and females [n beam breaks]	Philip VM, Ansah TA, Blaha CD, Cook MN, Hamre KM, Lariviere WR, Matthews DB, Mittleman G, Goldowitz D, Chesler EJ	2010	19958391	20	4.33839	Chr16: 28.041680	0.516898	0.0017273	33
19456	Drug Response	Central nervous system, pharmacology, behavior: Ethanol response, final (week 6) baseline consumption of 15% ethanol (v/v) using two-bottle choice system (ethanol vs. water) and 2-hour access before any ethanol vapor chamber treatments (CTL, air exposed g	Lopez MF, Becker HC, Williams RW		NA	10	2.1692	Chr14: 58.815293	0.60775	0.00276675	21
19454	Drug Response	Central nervous system, pharmacology, behavior: Ethanol response, week 6 of 6 baseline consumption of 15% ethanol (v/v) using two-bottle choice system (ethanol vs. water) and 2-hour access before any ethanol vapor chamber treatments, adult male (Dec 2014	Lopez MF, Becker HC, Williams RW		NA	12.3	2.66811	Chr14: 58.815293	0.626564	0.00179946	21
17323	Immune Function	Infectious disease, immune function, pulmonary system: H1N1 (PR8) influenza A virus (2x10E3 FFU), viral NS gene expression in lung of individual mice used in companion RNAseq experiment (see HZI PR8M-Infected Lungs Females RNAseq (Nov13) RPKM) [log2 RPKM]	Schughart K	2014	NA	17.6	3.81779	Chr4: 155.493057	-0.67849	5.16403e-05	27
17324	Immune Function	Infectious disease, immune function, pulmonary system: H1N1 (PR8) influenza A virus (2x10E3 FFU), viral PB1 gene expression in lung of individual mice used in companion RNAseq experiment (see HZI PR8M-Infected Lungs Females RNAseq (Nov13) RPKM) [log2 RPKM	Schughart K	2014	NA	17.4	3.7744	Chr13: 98.866916	-0.663065	9.20373e-05	27
17322	Immune Function	Infectious disease, immune function, pulmonary system: H1N1 (PR8) influenza A virus (2x10E3 FFU), viral NP gene expression in lung of individual mice used in companion RNAseq experiment (see HZI PR8M-Infected Lungs Females RNAseq (Nov13) RPKM) [log2 RPKM]	Schughart K	2014	NA	18.6	4.03471	Chr4: 155.493057	-0.606376	0.000571452	27
17325	Immune Function	Infectious disease, immune function, pulmonary system: H1N1 (PR8) influenza A virus (2x10E3 FFU), viral PB2 gene expression in lung of individual mice used in companion RNAseq experiment (see HZI PR8M-Infected Lungs Females RNAseq (Nov13) RPKM) [log2 RPKM	Schughart K	2014	NA	18.4	3.99132	Chr13: 98.866916	-0.593615	0.000816534	27
10865	Immune Function	Infectious disease, immune system: H5N1 influenza A virus mortality rate 30 days after infection (10^4 EID-50 of HK213 virus in 30 microliters saline) [% death]	Boon ACM, deBeauchamp J, Hollmann A, Luke J, Kotb M, Rowe S, Finkelstein D, Neale G, Lu L, Williams RW, Webby RJ	2009	19706712	17.5	3.7961	Chr2: 50.640741	-0.584782	0.00019245	34
19372	Immune Function	Central nervous system, brain inflammation gene expression: miR-34a expression under high fat diet, adjusted by age and sex [log2]	Lu L, Liao F, Williams RW	2017	NA	9.4	2.03905	Chr2: 162.692979	-0.477536	0.00282697	36
15561	Immune Function	Infectious disease, immune system: Kramer RM, Lamkin T, and colleagues TAFI7	Kramer RN, Lamkin TJ	2012	NA	23.9	5.18438	Chr2: 33.606958	0.569414	0.000779097	30
10866	Immune Function	Infectious disease, immune system: H5N1 influenza A virus survival time (10^4 EID-50 of HK213 virus in 30 microliters saline) [days, max to 30]	Boon ACM, deBeauchamp J, Hollmann A, Luke J, Kotb M, Rowe S, Finkelstein D, Neale G, Lu L, Williams RW, Webby RJ	2009	19706712	17.8	3.86117	Chr17: 76.466117	0.57887	0.000234181	34
14833	Immune Function	Infectious disease, immune function: Normalized median survival time after aerosol infection with 1000 colony forming units (CFU) Mycobacterium tuberculosis H37Rv in 12-48 week-old females [ratio survival time BXD / survival time C57BL/6J * 100]	Ehlers, Walter, Schughart	2012	NA	11.6	2.51627	Chr6: 145.501337	0.842438	0.00259804	9
14824	Immune Function	Infectious disease, immune function: Linear median survival time after aerosol infection with 1000 colony forming units (CFU) Mycobacterium tuberculosis H37Rv in 12-48 week-old females [days]	Ehlers, Walter, Schughart	2011	NA	12.7	2.75488	Chr5: 117.810543	0.856984	0.0016898	9
14385	Metabolism	Liver, toxicology: Fibrosis susceptibility in adult males after carbon tetrachloride challenge (12 x 0.7 mg/kg ip, days 1 and 4), mean area of Sirius red stained collagen (100x magnification, pathology Bonn) [%]	Hall RA, Liebe R, Hochrath K, Kazakov A, Alberts R, Laufs U, BÃ¶hm M, Fischer H-P, Williams RW, Schughart K, Weber SN, Lammert F	2014	24586654	10.5	2.27766	Chr6: 42.000000	-0.679997	0.00192065	17
17782	Metabolism	Musculoskeletal system, morphology: Soleus muscle mass at 29 weeks of age, high fat diet (60% kCal/fat HarlanTD.06414), males [g] (EPFL LISP3 Cohort)	Williams EG, Wu Y, Jha P, Dubuis S, Blattmann P, Argmann CA, Houten SM, Amariuta T, Wolski W, Zamboni N, Aebersold R, Auwerx J	2016	27284200	19.7	4.27332	Chr2: 42.669470	0.498903	0.00194125	35
12949	Metabolism	Metabolism: Body temperature (rectal) of 13-week old males [deg C]	Andreux P, Williams EG, Koutnikova H, Houtkooper RH, Champy MF, Henry H, Schoonjans K, Williams RW, Auwerx J	2012	22939713	9.6	2.08243	Chr9: 41.233417	0.534412	0.00348616	27
14965	Metabolism	Morphology, metabolism: Body length from the nose until the tail at 140 days in females + males on high fat diet (45% energy from fat) feeding from 4 weeks on [cm]	Brockmann, Schughart	2011	NA	11.6	2.51627	Chr12: 86.908999	0.657758	0.00445171	16
11031	Metabolism	Central nervous system, metabolism: Zinc level in hippocampus of males [ug/g]	Jones LC, Beard JL, Jones BC	2008	18189309	12.6	2.73319	Chr9: 40.213083	0.951662	0.00136125	6
16277	Microbiome	Metagenome, gastrointestinal system: Microbiome, Prevotellaceae (family) proportion assessed by 16S rRNA sequencing of fecal pellets from young adult males and females [residuals, log10 of fraction]	McKnite AM, Perez-Munoz ME, Lu L, Williams EG, Brewer S, Andreux PA, Bastiaansen JW, Wang X, Kachman SD, Auwerx J, Williams RW, Benson AK, Peterson DA, Ciobanu DC	2012	22723961	25.7	5.57484	Chr12: 88.910306	-0.604708	0.00101692	25
16278	Microbiome	Metagenome, gastrointestinal system: Microbiome, Rikenellaceae (family) proportion assessed by 16S rRNA sequencing of fecal pellets from young adult males and females [residuals, log10 of fraction]	McKnite AM, Perez-Munoz ME, Lu L, Williams EG, Brewer S, Andreux PA, Bastiaansen JW, Wang X, Kachman SD, Auwerx J, Williams RW, Benson AK, Peterson DA, Ciobanu DC	2012	22723961	23.2	5.03254	Chr15: 96.171491	-0.588932	0.0015199	25
16291	Microbiome	Metagenome, gastrointestinal system: Microbiome, Lactobacillus murinus (OTU) proportion assessed by 16S rRNA sequencing of fecal pellets from young adult males and females [residuals, log10 of fraction]	McKnite AM, Perez-Munoz ME, Lu L, Williams EG, Brewer S, Andreux PA, Bastiaansen JW, Wang X, Kachman SD, Auwerx J, Williams RW, Benson AK, Peterson DA, Ciobanu DC	2012	22723961	15.3	3.31887	Chr10: 111.161887	-0.555022	0.00334225	25
